# Supplementary material for: Relationship between sleep disorders and attention-deficit–hyperactivity disorder in children
Source: Front Pediatr. 2022 Jul 22;10:919572. doi: 10.3389/fped.2022.919572 (PMC9354977; doi:10.3389/fped.2022.919572)
Supplement: Supplementary file 1 [file Table_1.XLSX]

## Sheet: 原始数据
SDSC group	SNAP group	Gender	Age	BSP	AD	EDS	SBD	SWTD	HYH	SDSC scores	SNAP scores	Inattention	Oppositional defiance	Hyperactivity/impulsivity
1	1	1	10	20	4	14	5	10	4	57	25	14	11	0
1	1	0	10	17	3	9	3	8	6	46	22	11	7	4
1	0	1	11	15	3	5	3	8	7	41	14	4	4	6
1	1	0	8	20	4	16	7	11	8	66	51	27	6	18
1	1	1	7	15	8	12	4	9	8	56	56	20	16	20
1	1	1	9	12	6	12	4	14	5	53	58	23	12	23
1	1	1	9	13	3	7	3	9	7	42	23	11	7	5
1	1	0	8	11	3	7	7	14	6	48	52	16	11	25
1	1	1	7	18	5	7	8	12	7	57	37	11	11	15
1	1	1	8	20	9	15	6	16	6	72	66	24	21	21
1	1	1	5	17	4	11	5	17	10	64	31	14	7	10
1	0	1	12	16	10	11	3	12	4	56	16	8	6	2
1	1	0	10	16	4	7	3	13	5	48	32	10	12	10
1	0	1	8	19	4	8	3	10	8	52	24	9	8	7
1	0	0	12	18	4	6	3	7	3	41	10	6	2	2
1	0	1	8	14	5	7	5	10	2	43	15	7	5	3
1	0	1	6	17	3	8	4	10	7	49	21	7	5	9
1	1	1	11	22	3	12	8	15	4	64	30	16	13	1
1	1	1	9	16	5	5	3	13	3	45	57	21	15	21
1	1	1	7	16	3	14	3	11	9	56	61	20	22	19
1	1	0	6	17	4	12	4	9	8	54	46	15	15	16
1	0	0	12	15	3	7	5	6	4	40	40	20	18	2
1	0	1	8	22	5	8	8	15	8	66	25	9	8	8
1	1	0	7	16	5	13	10	15	8	67	32	14	8	10
1	1	1	9	16	4	9	3	15	8	55	38	12	14	12
1	1	0	8	12	3	12	4	6	4	41	24	16	6	2
1	1	1	7	17	3	10	4	11	8	53	42	20	14	8
1	0	0	7	13	3	6	5	9	5	41	9	5	2	2
1	1	1	10	16	4	10	5	12	5	52	32	12	8	12
1	0	1	8	15	3	11	5	15	8	57	23	9	7	7
1	1	0	13	12	3	15	4	10	6	50	52	18	17	17
1	1	1	10	15	4	11	3	9	4	46	42	21	6	15
1	0	1	10	15	3	12	3	8	6	47	13	5	3	5
1	0	1	7	13	3	5	4	11	6	42	16	8	3	5
1	1	1	5	21	5	12	4	9	7	58	46	13	8	25
1	0	1	6	10	4	6	4	11	6	41	21	7	7	7
1	1	1	4	18	7	8	12	14	7	66	44	14	16	14
1	1	0	12	20	6	11	6	9	4	56	33	14	7	12
1	1	1	10	16	3	7	4	12	5	47	18	10	5	3
1	1	1	8	19	3	10	4	10	6	52	39	21	7	11
1	1	1	9	12	8	6	10	8	7	51	29	15	3	11
1	1	1	7	12	8	3	8	5	4	40	38	19	7	12
1	1	1	13	9	4	3	8	12	5	41	46	18	15	13
1	1	1	6	13	5	3	9	7	4	41	39	19	13	7
1	1	1	7	19	7	4	15	6	4	55	24	8	4	12
1	1	1	7	10	6	4	17	7	8	52	21	8	9	4
1	1	1	6	16	5	4	14	12	5	56	37	12	10	15
1	1	1	10	11	3	4	10	5	9	42	21	12	5	4
1	1	0	11	12	5	4	8	9	5	43	35	14	11	10
1	1	1	9	10	7	3	14	5	3	42	20	8	11	1
1	1	0	7	19	6	3	15	7	2	52	35	11	15	9
1	1	1	7	11	4	6	11	10	8	50	34	14	7	13
1	1	1	6	24	4	4	8	10	2	52	30	15	3	12
1	1	0	8	17	4	5	12	8	4	50	44	15	11	18
1	1	1	6	10	8	3	9	9	4	43	38	24	5	9
1	1	1	10	14	5	5	9	7	7	47	17	10	5	2
1	1	1	14	14	3	4	10	10	4	45	27	9	6	12
1	0	0	15	16	3	5	14	6	3	47	7	2	5	0
1	0	1	10	12	5	3	8	7	5	42	16	4	6	6
1	0	0	10	13	9	3	8	9	2	44	16	6	6	4
1	1	1	10	14	5	4	11	12	2	48	62	23	16	23
1	1	1	10	12	4	4	9	14	4	47	38	16	11	11
1	1	1	6	15	5	3	15	6	3	47	35	13	11	11
0	1	1	7	13	3	5	4	9	4	38	26	15	4	7
0	0	1	8	10	3	5	5	8	4	36	21	8	8	5
0	1	0	11	14	4	5	3	7	2	35	22	12	7	3
0	0	0	7	11	3	7	3	6	8	38	14	7	1	6
0	1	1	7	11	3	9	3	8	3	37	33	9	11	13
0	0	0	6	9	3	5	4	10	3	34	17	6	6	5
0	0	0	16	9	3	12	3	7	2	36	9	3	6	0
0	0	1	6	9	3	5	3	9	4	33	14	7	2	5
0	0	0	12	16	3	5	4	6	4	38	11	6	3	2
0	0	1	9	10	3	5	4	6	2	30	10	3	3	4
0	1	1	13	13	3	7	3	7	4	37	38	17	12	9
0	1	0	10	10	4	6	4	10	2	36	24	12	7	5
0	1	1	7	10	3	6	5	8	3	35	32	12	5	6
0	0	0	11	11	3	6	3	6	2	31	11	2	6	3
0	0	0	8	10	3	8	3	6	2	32	13	5	7	1
0	0	1	11	11	3	7	9	7	2	39	19	6	7	6
0	0	1	7	12	3	6	4	7	6	38	19	6	5	8
0	1	1	11	14	3	6	5	8	2	38	47	20	18	7
0	0	1	12	11	4	3	7	5	2	32	18	9	2	7
0	1	1	7	10	4	4	11	7	2	38	38	16	7	15
0	1	1	7	9	3	3	8	5	4	32	31	10	4	17
0	1	0	10	11	3	4	11	5	4	38	19	8	8	3
0	0	1	10	12	4	3	8	7	3	37	16	7	5	4
0	0	0	7	9	3	3	12	5	2	34	12	4	3	5
0	1	1	8	10	3	3	7	7	6	36	33	12	11	10
0	1	0	14	14	3	3	6	9	2	37	22	11	11	0
0	0	1	6	10	3	3	8	7	5	36	17	5	7	5
0	1	1	10	11	3	3	9	5	3	34	31	10	9	12
0	1	1	6	11	4	4	11	5	4	39	35	9	10	16
0	1	1	12	10	4	3	8	5	8	38	38	14	10	14
0	1	1	6	12	4	3	6	5	6	36	27	19	3	5
0	0	1	6	9	3	3	8	5	4	32	19	8	2	9
0	1	1	9	12	3	3	12	6	2	38	18	11	5	2
0	1	1	8	13	3	3	6	6	8	39	32	17	1	14
0	0	0	10	9	3	4	6	6	4	32	6	4	1	1
0	0	0	8	15	3	3	8	6	4	39	14	6	7	1
0	1	1	8	7	6	3	12	7	4	39	34	16	10	8
